# Supplementary material for: Human Peripheral Blood Mononucleocyte Derived Myeloid Committed Progenitor Cells Mitigate H-ARS by Exosomal Paracrine Signal
Source: Int J Mol Sci. 2022 May 14;23(10):5498. doi: 10.3390/ijms23105498 (PMC9142131; doi:10.3390/ijms23105498)
Supplement: Supplementary file 1 [file ijms-23-05498-s001.zip]

Archive with 1 entries (1 files):
- ijms-1687506-supplementary.pdf
